# Supplementary material for: Horizontal Gene Transfer of Pectinases from Bacteria Preceded the Diversification of Stick and Leaf Insects
Source: Sci Rep. 2016 May 23;6:26388. doi: 10.1038/srep26388 (PMC4876471; doi:10.1038/srep26388)
Supplement: Supplementary Information [file srep26388-s2.xls]

## Sheet: TableS1
Original Transcript ID	New ID	GenBank Accession	Successful Stages			Pectic Substrates Degraded					Known Active Sites				RPKM [rank]	Forward Primer	Reverse Primer
			Amplification	Transformed	Transfected	CP	PGA	TGA	DGA	XyG	NTD	GDD	GHD	RIK
A.asperrimus59203_c0_seq1	AAS1	KT921897	P	P	P	P	P	X	X	X	NTD	GDD	GHG	RIK		GCCATGGAGAAACTTGTGGCGATTG	ACAGCTACTGCCGCTGGCATC
A.asperrimus58803_c4_seq4	AAS2	KT921898	P	P	P	P	P	X	X	X	NTD	GDD	GHG	RIK		ACCATGGGGCATTTGCATTGCC	ATCTTCTGTCCACTTTCCAG
A.asperrimus54178_c0_seq1	AAS4	KT921899	P	P	P	X	X	X	X	X	NTD	GDD	GHG	QIK		GCCATGGTTAAGATCTCCGTG	ACAGCTATTACCACTCGCATC
A.asperrimus56513_c1_seq1	AAS6	KT921900	P	P	P	X	X	P	?	P	NTD	GDD	GHG	RIK		ACCATGGTGCAGGGACACTACCAC	ATTCCCTGCATTCTTGCAGACG
A.asperrimus43000_c1_seq1	AAS8	KT921901	P	P	P	X	X	X	X	X	NTD	GDD	GNG	HIK		GCCATGGACCTCGTGAACATGCAGAG	TTCATTGCCAGCATATCCACAATG
A.asperrimus53948_c1_seq1	AAS9	KT921902	P	P	P	X	X	X	X	X	NTD	GDD	GHG	RIK		GCCATGGAGCAAAAATCGTTTTAC	AACATTGCCATGTAATCCACAAG
A.asperrimus29487_c1_seq1	AAS10-1	KT921903	P	P	P	X	X	X	X	X	NTD	VDD	GNG	YIK		GCCATGGGACGAACATATCCACTGTG	ATCATTTCCATAAAATCCACAACGC
A.asperrimus27232_c0_seq1	AAS10-2	KT921904	X								NAD	QSN	GQG	YIY		[No successful primers]	[No successful primers]
[A.asperrimus52810-new]	AAS12-1	KT921905	P	P	P	X	X	X	X	X	NTD	GDD	GSS	YIK		GCCATGGAGCGACTATCACTTAGC	CTTATTTCCAGCGTATCCACAAG
A.asperrimus55743_c0_seq3	AAS12-2	KT921906	P	P	P	X	X	X	X	X	NTD	GDD	GSS	FIK		GCCATGGAACAACAATCAATTAACATC	CTGATTCCCAGTATATCCACAAG
A.asperrimus57517_c0_seq1	AAS12-3	KT921907	P	P	P	X	X	X	X	X	NTD	GDD	GSS	YIK		ACCATGGAGCGACTACCACTTAGC	CTTATTGCCTGCGTATCCACAAG
A.asperrimus55270_c0_seq1	AAS12-4	KT921908	P	P	X						NSD	GDD	GNA	YIK		GCCATGGAGTTGCAATCGCTTTGCTTC	ATTGTTACCATAACTTCCACAATGAC
A.asperrimus52810_c0_seq0	AAS12-5	KT921909	X								NSD	GDD	GNS	YIK		[No successful primers]	[No successful primers]
E.tiaratum84284_c0_seq2	ETI1	KT921910									NTD	GDD	GHG	RIK
E.tiaratum74057_c0_seq1	ETI2-1	KT921911									NTD	GDD	GHG	RIK
E.tiaratum39631_c1_seq1	ETI2-2	KT921912									NTD	GDD	GHG	RIK
E.tiaratum94564_c0_seq1	ETI3-1	KT921913									NTD	GDD	GHG	HIK
E.tiaratum88191_c0_seq1	ETI3-2	KT921914									NTD	GDD	GHG	QIK
E.tiaratum79516_c0_seq1	ETI4	KT921915									NTD	GDD	GHG	RIK
E.tiaratum80196_c0_seq1	ETI5-1	KT921916									NTD	GDD	GYG	RIK
[E.tiaratum80196-new]	ETI5-2	KT921917									NTD	GDD	GHG	HIK
E.tiaratum87697_c0_seq1	ETI6	KT921918									NTD	GDD	GHG	RVK
E.tiaratum87744_c0_seq1	ETI7	KT921919									NTD	GDD	GHG	RIK
E.tiaratum78579_c2_seq1	ETIX	KT921920									NTD	GDD	GHG	RIK
E.tiaratum87343_c0_seq1	ETI8-1	KT921921									NTD	GDD	GNG	HVK
E.tiaratum86724_c0_seq7	ETI8-2	KT921922									NTD	GDD	GNA	HIK
E.tiaratum81265_c0_seq2	ETI9-1	KT921923									NSD	GDD	GDG	YVK
E.tiaratum81265_c1_seq1	ETI9-2	KT921924									NTD	GDD	GVG	YIK
E.tiaratum86214_c1_seq1	ETI9-3	KT921925									NSD	GDD	GVG	YIK
E.tiaratum87722_c0_seq1	ETI11-1	KT921926									RQN	IGT	GSG	QIS
E.tiaratum103330_c0_seq1	ETI11-2	KT921927									SSD	KDD	GNG	RIK
[E.tiaratum81259-new]	ETI12-1	KT921928									NND	GDD	GNS	YIA
E.tiaratum86462_c2_seq1	ETI12-2	KT921929									NSD	GDD	GNS	YIK
M.extradentata53274_c0_seq1	MEX1-1	KT921930									NTD	GDD	GHG	RIK
M.extradentata51213_c0_seq1	MEX1-2	KT921931									NTD	GDD	GHG	RIK
M.extradentata378264_c0_seq1	MEX2-1	KT921932									NTD	GDD	GHG	RIK
M.extradentata52253_c0_seq2	MEX2-2	KT921933									NTD	GDD	GHG	RIK
M.extradentata42325_c2_seq1	MEX2-3	KT921934									NTD	GDD	GHG	RIK
M.extradentata52232_c0_seq2	MEX3	KT921935									NTD	GDD	GHG	QIK
M.extradentata51569_c7_seq1	MEX4	KT921936									NTD	GDD	GHG	RIK
M.extradentata35833_c0_seq1	MEX5	KT921937									NTD	GDD	GHG	RIK
M.extradentata50719_c0_seq1	MEX6	KT921938									NTD	GDD	GHG	RIK
M.extradentata51208_c1_seq1	MEX7-1	KT921939									NTD	GDD	GHG	RIK
[M.extradentata47499-new1]	MEX7-2	KT921940									NTD	GDD	GHG	RIK
[M.extradentata47499-new2]	MEX7-3	KT921941									NTD	GDD	GHG	RIK
M.extradentata47499_c1_seq1	MEX7-4	KT921942									NTD	GDD	GHG	RIK
M.extradentata42093_c0_seq1	MEX8	KT921943									NTD	GDD	GRG	HIK
M.extradentata44727_c0_seq3	MEX9	KT921944									NTD	GDD	GVG	YIK
M.extradentata55485_c0_seq1	MEX10-1	KT921945									NTD	IDD	GNG	YVK
M.extradentata53262_c0_seq1	MEX10-2	KT921946									NAD	QSN	GQG	YIY
M.extradentata51596_c0_seq2	MEX10-3	KT921947									YND	QSD	GSG	RIF
M.extradentata52038_c2_seq1	MEX10-4	KT921948									NTD	ETD	GRS	RIF
M.extradentata51538_c0_seq1	MEX11-1	KT921949									DTD	VSD	GYG	NIR
M.extradentata52394_c0_seq1	MEX11-2	KT921950									FSD	VDD	GNG	YIR
M.extradentata50218_c3_seq1	MEX11-3	KT921951									MSY	VDD	GNG	RIK
M.extradentata52708_c0_seq1	MEX12	KT921952									NSD	GDD	GNS	YIK
P.schultei56691_c1_seq1	PSC1	KT921953	P	P	P	P	P	X	X	X	NTD	GDD	GHG	RIK	118209 [11]	GCCATGGATTGTTCTCTGGTGATTGTC	ACAGCTATTTCCACTGGCATCTTG
P.schultei40495_c0_seq1	PSC2	KT921954	P	P	P	P	P	X	X	X	NTD	GDD	GHG	RIK	56693 [29]	AACATGGGACTGGCTGTCGCGG	ACAGCTACCACTAGCACCTTC
P.schultei56826_c2_seq1	PSC3	KT921955	P	P	P	X	X	X	X	X	NTD	GDD	GHG	HIK	125438 [10]	AACATGGCGCACCGAAGTCCCC	ACATTTACCAATAGCACCTTCAG
P.schultei56826_c1_seq1	PSC4	KT921956	P	P	P	X	X	X	X	X	NTD	GDD	GHG	RIK	228 [255]	ACCATGGACATTTTCAGCCGC	ACAACTGTTGGCATTTTCATCTTC
P.schultei56173_c8_seq1	PSC6	KT921957	P	P	P	X	X	P	P	P	NTD	GDD	GHG	RIK	87719 [19]	GCCATGGAGATGAAGATGCAGTTTTC	CACATTTCCTGCATTGCCACAAG
P.schultei55819_c1_seq1	PSC8	KT921958	P	P	P	X	X	X	X	X	NTD	GDD	GNG	HIK	10650 [102]	AACATGGGGCAGTCGACGTCCTTG	CAGATTACCATATTTACCACAACG
P.schultei54109_c1_seq1	PSC9-1	KT921959	P	P	P	X	X	X	X	X	NSD	GDD	GDG	YIK	643 [539]	GCCATGGAACAATATGCTCTTAAGCTG	TTCATTGCCAAAATGTCCACACTG
[P.schultei54109-new]	PSC9-2	KT921960	P	P	P	X	X	X	X	X	NTD	GDD	GNG	RIK	643 [539]	GCCATGGAAATGGAACAACATTCTC	TTCATTGCCAAAAGTTCCACAC
R.artemis96754_c1_seq2	RAR1-1	KT921961	P	P	P	P	P	X	X	X	NTD	GDD	GHG	RIK		ACCATGGAGAGTTTTCTGACGGTCG	ACAACTGCTGCCGCTGGCGTC
R.artemis88031_c0_seq1	RAR1-2	KT921962	P	P	P	P	P	X	X	X	NTD	GDD	GHG	RIK		GCCATGGACAGTTCACTGGTGATAG	ACAACTGCTGCCGCTAGCATC
R.artemis93171_c0_seq2	RAR1-3	KT921963	X								NTD	GDD	GHG	RIK		[No successful primers]	[No successful primers]
[R.artemis97097-new]	RAR2	KT921964	P	P	P	P	P	X	X	X	NTD	GDD	GHG	RIK		ACCATGGAAAGTCAAGGCTCTAGCC	ACAGCTGCCACTGGCATCTTC
R.artemis86331_c1_seq9	RAR3	KT921965	X								NTD	GDD	GHG	QIK		[No successful primers]	[No successful primers]
R.artemis87856_c0_seq1	RAR4	KT921966	P	P	P	X	X	X	X	X	NTD	GDD	GHG	RIK		ACCATGGGACAACTACAAGTCCAC	ACAGCTACTGCCACTTGCATC
R.artemis88809_c1_seq2	RAR5	KT921967	P	P	P	X	X	X	X	X	NTD	GDD	GHG	HIK		AACATGGAGCCCACCGACACCAG	ACAATTATTGCCTGTAGCATCTTC
R.artemis89207_c0_seq1	RAR6	KT921968	P	P	P	X	X	X	X	P	NTD	GDD	GHG	RIK		GCCATGGCCTTGAAAATGTACAGATATTC	TTGTTGGAACTGCTTATTCCCTG
R.artemis94625_c0_seq4	RAR7	KT921969	P	P	P	X	P	P	P	P	NTD	GDD	GHG	RIK		ACCATGGTGGGACGGTGGTCTATCG	GGCATTCCCAGCATTACCGCAG
R.artemis97097_c0_seq5	RAR8-1	KT921970	X								NTD	GDD	GRG	HIK		[No successful primers]	[No successful primers]
R.artemis95443_c0_seq1	RAR8-2	KT921971	P	P	P	X	P	X	X	X	NTD	GDD	GNG	NIK		GCCATGGAACGTAACTTACAAAAATCAC	TTCATTGCCGAAAGTTCCACATC
R.artemis93438_c0_seq2	RAR9-1	KT921972	P	P	P	X	P	X	X	X	NSD	GDD	GVG	YIK		ACCATGGAACTACAGTCCCTCAGC	AACAACTGGATTACCAGCAAATGC
R.artemis88600_c2_seq1	RAR9-2	KT921973	P	P	P	X	X	X	X	X	NTD	GDD	GVG	FIK		GCCATGGAACTACAGTCTCTCAGC	AACAGCCTCGTTGCCAGCAAATG
R.artemis92843_c0_seq3	RAR10	KT921974	P	P	P	X	X	X	X	X	NTD	VDD	GNG	YIK		AACATGGCCATGCGGCCACAACAG	GATATTGCCATTTTGGCGGCAG
R.artemis93844_c0_seq11	RAR11	KT921975	P	P	P	X	X	X	X	X	STD	TSY	AYG	NIV		GCCATGGAGAAGTTAAAAGTCTTCTCAG	TTCTAGTAGATTGTTAACATTGTGTG
R.artemis87216_c0_seq1	RAR12-1	KT921976	P	X							NTD	GDD	GSS	YIK		GCCATGGAGCAATCATACATCTTCTTCAC	TTGTTTATTGTAGATAAAATATTCATTGGC
R.artemis96610_c0_seq5	RAR12-2	KT921977	P	P	P	X	X	X	X	X	NTD	GDD	GSS	YIK		GCCATGGAGCAATCGTTTTC	TGTTGATAAATCAAAATTATTTTTATTG
R.artemis87508_c0_seq7	RAR12-3	KT921978	P	P	P	X	X	X	X	X	NSD	GDD	GSS	YIK		GCCATGGAGCAACCGTTTACTTTAG	GAAAATGTTTTCATTGGCAGGG
S.sipylus63241_c2_seq4	SSI1	KT921979	P	P	P	P	P	X	X	X	NTD	GDD	GHG	RIK		ACCATGGATAGCTCTGTGGTGATTAC	GCAACTATTGCCGCTGGCATC
S.sipylus62449_c1_seq1	SSI2	KT921980	P	P	P	P	P	X	X	X	NTD	GDD	GHG	RIK		ACCATGGTGATGTGGACTCGTCCTG	ACAACTGCCACTTGCATCTTCAAC
S.sipylus63750_c1_seq2	SSI3-1	KT921981	X								NTD	GDD	GHG	RIK		[No successful primers]	[No successful primers]
S.sipylus60062_c0_seq1	SSI3-2	KT921982	P	P	P	X	X	X	X	X	NTD	GDD	GHG	RIK		GCCATGGCACCATCAGGTTC	ACAATGCAAGCTACCACTTG
S.sipylus63660_c1_seq1	SSI4	KT921983	P	P	P	X	X	X	X	X	NTD	GDD	GHG	RIK		ACCATGGCACAGCCAGGTG	ACAACTACTTCCACTTGCATC
S.sipylus62153_c0_seq1	SSI6	KT921984	P	P	P	X	X	P	P	P	NTD	GDD	GHG	RIK		ACCATGGAGAGCCAGATACACCTTC	CTCATTACCTGCATAACCACAG
S.sipylus62757_c1_seq1	SSI7	KT921985	P	P	P	X	P	P	P	P	NTD	GDD	GHG	RVK		GCCATGGAGAACAAGTACTCTGTCTG	TACATTTCCTGCACTGCCACAG
S.sipylus61554_c0_seq1	SSI8-1	KT921986	P	P	P	X	X	X	X	X	NTD	GDD	GNG	HIK		GCCATGGTAATGAACATGCTACGTCG	ATTATTGCCAGTATATCCACACG
S.sipylus63530_c0_seq1	SSI8-2	KT921987	P	P	P	X	X	X	X	X	NTD	GDD	GNG	HVK		GCCATGGAACATTCTATTGGCTTCGTG	GTCGTCGTAGTTGCCTGTGTAAC
S.sipylus65194_c0_seq5	SSI8-3	KT921988	P	P	P	X	X	X	X	X	NTD	GDD	GNA	HIK		GCCATGGAGCGGATTATCAGATTGG	TTGATTTCCAGAATACCCACAC
S.sipylus64240_c0_seq1	SSI9	KT921989	P	P	P	X	X	X	X	X	NSD	GDD	GNS	YIK		GCCATGGGACATCAATCATTTAGCTTTC	CTTTCCATTGCCAGCAAATCCAC

## Sheet: TableS2
CODE	CLASSIFICATION	SPECIES NAMES	CDS ACCESSION/Id.	PROTEIN ACCESSION/Id.
	INSECTA
CMA1	COLEOPTERA, CHRYSOMELOIDEA, CHRYSOMELIDAE, BRUCHINAE	Callosobruchus maculatus	HM175759	ADU33264
CMA2			HM175760	ADU33265
CMA3			HM175761	ADU33266
CMA4			HM175762	ADU33267
CMA5			HM175763	ADU33268
CMA6			HM175764	ADU33269
CMA7			HM175765	ADU33270
	NEMATODA
MHA1		Meloidogyne hapla	C1443_1cds	C1443_1gene
MHA2			C1443_2cds	C1443_2gene
MIN1		Meloidogyne incognita	AY098646	AAM28240
MIN2			Minc18899cds	Minc18899
	BACTERIA
RSO1	BETAPROTEOBACTERIA	Ralstonia solanacearum	U60106.1	WP_003267876.1
RSO2	BETAPROTEOBACTERIA	Ralstonia solanacearum	U60106.1	WP_003275453.1
RSY1	BETAPROTEOBACTERIA	Ralstonia_syzygii	FR854087.1	CCA85513.1
SDE1	GAMMAPROTEOBACTERIA	Saccarophagus degradans	CP000282.1	ABD80215.1
TTU1	GAMMAPROTEOBACTERIA	Teredinibacter turnerae	CP001614.2	ACR12997.1
YEN1	GAMMAPROTEOBACTERIA	Yersinia enterocolitica	AM286415.1	CAL10303.1
ECH1	GAMMAPROTEOBACTERIA	Erwinia chrysanthemi	M31308.1	AAA24842.1
ECH2	GAMMAPROTEOBACTERIA	Erwinia chrysanthemi	AJ132326.1	CAB99318.1
ECH4	GAMMAPROTEOBACTERIA	Erwinia chrysanthemi	AJ132326.1_2	CAB99319.1
ECH3	GAMMAPROTEOBACTERIA	Erwinia chrysanthemi	AJ132326.1_3	CAB99320.1
KOX1	GAMMAPROTEOBACTERIA	Klebsiella oxytoca	AY065648.1	AAL49975.1
PAT2	GAMMAPROTEOBACTERIA	Pectobacterium atrosepticum	BX950851.1_2	CAG74100.1
PAT1	GAMMAPROTEOBACTERIA	Pectobacterium atrosepticum	BX950851.1	CAG76010.1
PPU1	GAMMAPROTEOBACTERIA	Pseudomonas putida	CP000712.1	ABQ78032.1
EBI1	GAMMAPROTEOBACTERIA	Enterobacter sp. Bisph2		WP_052249304.1
KIN1	GAMMAPROTEOBACTERIA	Kluyvera intermedia		WP_047372570.1
PST1	GAMMAPROTEOBACTERIA	Pantoea stewartii		WP_033737463.1
PAN1	GAMMAPROTEOBACTERIA	Pantoea ananatis		KKW50460.1
ZPA1	GAMMAPROTEOBACTERIA	Zymobacter palmae		WP_051524012.1
EPI1	GAMMAPROTEOBACTERIA	Erwinia piriflorinigrans		WP_048697503.1
BTH1	BACTEROIDETES	Bacteroides thetaiotaomicron	AE015928.1	AAO79228.1
BTH2	BACTEROIDETES	Bacteroides thetaiotaomicron	AE015928.1_2	AAO79292.1
BVU1	BACTEROIDETES	Bacteroides vulgatus	CP000139.1	ABR39657.1
CPI1	BACTEROIDETES	Chitinophaga pinensis	CP001699.1	ACU62935.1
RMA1	BACTEROIDETES	Rhodothermus marinus	CP001807.1	ACY49269.1
BSA1	BACTEROIDETES	Bacteroides salyersiae CL02T12C01	AGXV01000010.1	EIY69568.1
FSP1	BACTEROIDETES	Flavobacterium sp. CF136 PMI10	AKJZ01000051.1	EJL61889.1
PHE1	BACTEROIDETES	Pedobacter heparinus DSM 2366	CP001681.1	ACU05017.1
BTH3	BACTEROIDETES	Bacteroides thetaiotaomicron VPI-5482	AE015928.1	AAO76125.1
FJO1	BACTEROIDETES	Flavobacterium johnsoniae UW101	CP000685.1	ABQ07096.1
EVI1	BACTEROIDETES	Echinicola vietnamensis DSM 17526	CP003346.1	AGA77203.1
BXY1	BACTEROIDETES	Bacteroides xylanisolvens XB1A	FP929033.1	CBK65856.1
NSO1	BACTEROIDETES	Niabella soli DSM 19437	AGSA01000028.1	EHP53064.1
AAC1	FIRMICUTES	Alicyclobacillus acidocaldarius	CP001727.1	ACV59463.1
BLI1	FIRMICUTES	Bacillus licheniformis	AB643508.1	BAL45524.1
BPU1	FIRMICUTES	Bacillus pumilus	CP000813.1	ABV63637.1
CAC1	FIRMICUTES	Clostridium acetobutylicum	AE001437.1	AAK78335.1
CAC2	FIRMICUTES	Clostridium acetobutylicum	AE001437.1_2	AAK81605.1
CSA1	FIRMICUTES	Caldicellulosiruptor saccharolyticus	CP000679.1	ABP66002.1
EEL1	FIRMICUTES	Eubacterium eligens	CP001104.1	ACR72585.1
OIH1	FIRMICUTES	Oceanobacillus iheyensis	BA000028.3	BAC14044.1
CKR1	FIRMICUTES	Caldicellulosiruptor kronotskyensis 2002	CP002330.1	ADQ45068.1
CLA1	FIRMICUTES	Caldicellulosiruptor lactoaceticus 6A	CP003001.1	AEM73047.1
TIT1	FIRMICUTES	Thermoanaerobacter italicus Ab9	CP001936.1	ADD02980.1
BIS1	FIRMICUTES	Bacillus isronensis B3W22	AMCK01000020.1	EKB44039.1
TXY1	FIRMICUTES	Thermoanaerobacterium xylanolyticum	NC_015555.1	YP_004471735.1
TSI1	FIRMICUTES	Thermoanaerobacter siderophilus SR4	CM001486.1	EIV99558.1
EFA1	FIRMICUTES	Enterococcus faecium E1590	AHXC01000020.1	ELA99556.1
CST1	FIRMICUTES	Clostridium stercorarium	CP004044.1	AGC67947.1
CBE1	FIRMICUTES	Caldicellulosiruptor bescii DSM 6725	CP001393.1	ACM61449.1
CTE1	FIRMICUTES	Clostridium termitidis CT1112	AORV01000022.1	EMS73077.1
CKRI1	FIRMICUTES	Caldicellulosiruptor kristjanssonii 177R1B	CP002326.1	ADQ41451.1
OTE1	CHLAMYDIAE	Opitutus terrae	CP001032.1	ACB76612.1
OTE2	CHLAMYDIAE	Opitutus terrae	CP001032.1_2	ACB77543.1
ACA1	ACIDOBACTERIA	Acidobacterium capsulatum	CP001472.1	ACO31589.1
STE1	FUSOBACTERIA	Sebaldella termitidis	CP001739.1	ACZ07572.1
STH2	SPIROCHAETES	Spirochaeta thermophila DSM 6192	CP001698.1	ADN01403.1
STH1	SPIROCHAETES	Spirochaeta thermophila DSM 6578	CP002903.1	AEJ60681.1
	VIRIDIPLANTAE
ATH1		Arabidopsis thalliana	NM_180028.2	NP_850359.1

## Sheet: TableS3
Order	Family	Subfamily	Tribe	Species	BioProject Number	TSA acession number	TSA assembly version	1KITE Lib-Identified	Tissue used	GH28	GH9
Zoraptera	Zorotypidae			Zorotypus caudelli	PRJNA219620	GAYA00000000	GAYA01000000	INSjdsTAQRAAPEI-46	whole animal	0	1
Dermaptera	Diplatyidae			Diplatys sp.	PRJNA273033	GDCS00000000	GDCS01000000	INSodkTABRAAPEI-56	whole animal	0	2
Dermaptera	Forficulidae			Forficula auricularia	PRJNA219558	GAYQ00000000	GAYQ01000000	INSjdsTBNRAAPEI-89	whole animal	0	1
Plecoptera	Eustheniidae			Cosmioperla kuna	PRJNA219544	GAYL00000000	GAYL01000000	INStmbTBFRAAPEI-31	whole animal	0	1
Plecoptera	Perlidae			Perla marginata	PRJNA219591	GATV00000000	GATV01000000	INShauTALRAAPEI-93	whole animal	0	1
Orthoptera, Ensifera	Gryllotalpidae			Gryllotalpa sp.	PRJNA219562	GAWZ00000000	GAWZ01000000	INSfrgTAXRABPEI-44	whole animal	0	1
Orthoptera, Ensifera	Rhaphidophoridae			Diestrammena asynamora	PRJNA273032	GCPG00000000	GCPG01000000	INShkeTBMRAAPEI-94	whole animal	0	3
Orthoptera, Caelifera	Tridactylidae			Xya variegata	PRJNA273062	GCPJ00000000	GCPJ01000000	INSjdsTAZRAAPEI-44	whole animal	0	4
Orthoptera, Caelifera	Acrididae			Stenobothrus lineatus	PRJNA219602	GAUZ00000000	GAUZ01000000	INSnfrTAMRAAPEI-33	whole animal	0	5
Mantodea	Mantoididae			Mantoida sp.	PRJNA286401	GDUO00000000	GDUO01000000	INSerlTADRAAPEI-93	whole animal	0	1
Blattodea	Blattidae			Periplaneta americana	PRJNA219590	GAWS00000000	GAWS01000000	INSfrgTAARAAPEI-19	whole animal	0	5
Isoptera	Mastotermitidae			Mastotermes darwiniensis	PRJNA219576	GAZE00000000	GAZE01000000	INStmbTBPRAAPEI-20	whole animal	0	5
Embioptera	Clothodidae			Antipaluria urichi	PRJNA273020	GDCK00000000	GDCK01000000	INSobdTBIRAAPEI-136	whole animal	0	7
Embioptera	Notoligotomidae			Ptilocerembia catherinae	PRJNA273053	GDBY00000000	GDBY01000000	INSobdTBHRAAPEI-126	whole animal	0	10
Mantophasmatodea	Mantophasmatidae			Mantophasma sp.	PRJNA286402	GDZT00000000	GDZT01000000	INShkeTCFRAAPEI-84	whole animal	0	0
Grylloblattodea	Grylloblattidae			Grylloblatta bifratrilecta	PRJNA219561	GAWP00000000	GAWP01000000	INSnfrTBKRAAPEI-9	whole animal	0	1
Phasmatodea	Aschiphasmatidae	Aschiphasmatinae	Aschiphasmatini	Abrosoma johorensis	PRJNA286328	GDWZ00000000	GDWZ01000000	INSqiqTCORAAPEI-57	whole animal	27	9
Phasmatodea	Phasmatidae	Phasmatinae	Achriopterini	Achrioptera fallax	PRJNA286331	GDVF00000000	GDVF01000000	INSerlTAPRAAPEI-109	head and thorax	2	3
Phasmatodea	Phasmatidae	Cladomorphinae	Hesperophasmatini	Agamemnon cornutus	PRJNA273019	GDCE00000000	GDCE01000000	INSqiqTDIRAAPEI-61	head and thorax	46	11
Phasmatodea	Agathemeridae	Agathamerinae	Agathemerini	Agathemera crassa	PRJNA286334	GDYY00000000	GDYY01000000	RINSinlTDGRAAPEI-90	head and prothorax	2	0
Phasmatodea	Bacillidae	Antongiliinae	Antongiliini	Antongilia madagassa	PRJNA286380	GDYR00000000	GDYR01000000	INSofmTARRABPEI-83	head and thorax	19	8
Phasmatodea	Heteropterygidae	Obriminae	Obrimini	Aretaon asperrimus	PRJNA219526	GAZQ00000000	GAZQ01000000	INStmbTBERAAPEI-30	head and thorax	28	10
Phasmatodea	Bacillidae	Bacillinae	Bacillini	Bacillus rossius	PRJNA286345	GDTQ00000000	GDTQ01000000	INSerlTBTRAAPEI-109	head and thorax	1	2
Phasmatodea	Phasmatidae	Lonchodinae	Lonchodini	Carausius morosus	PRJNA286347	GDXB00000000	GDXB01000000	INSqiqTCURAAPEI-79	head and thorax	41	14
Phasmatodea	Phasmatidae	Phasmatinae	Acanthoxylini	Clitarchus hookeri	PRJNA286351	GDVG00000000	GDVG01000000	INSerlTASRAAPEI-136	head, thorax, forelegs	1	0
Phasmatodea	Pseudophasmatidae	Xerosomatinae	Xerosomatini	Creoxylus spinosus	PRJNA273030	GDCT00000000	GDCT01000000	INSqiqTDLRAAPEI-72	head and thorax	41	11
Phasmatodea	Phasmatidae	Cladomorphinae	Cranidiini	Diapherodes gigantea	PRJNA273031	GDCD00000000	GDCD01000000	INSqiqTCGRBAPEI-90	head and thorax	36	13
Phasmatodea	Phasmatidae	Xeroderinae	Xeroderini	Dimorphodes sp.	PRJNA286361	GDZO00000000	GDZO01000000	WHANIsrmTMAHRAAPEI-16	head and thorax	1	0
Phasmatodea	Heteropterygidae	Dataminae	Datamini	Epidares nolimetangere	PRJNA286367	GDXL00000000	GDXL01000000	RINSwvkTAIRAAPEI-26	head and forelegs	0	1
Phasmatodea	Phasmatidae	Eurycanthinae	Eurycanthini	Eurycantha calcarata	PRJNA286372	GDVD00000000	GDVD01000000	INSerlTAJRAAPEI-79	head and thorax	1	1
Phasmatodea	Phasmatidae	Extatosomatinae	Extatosomatini	Extatosoma tiaratum	PRJNA286376	GDZM00000000	GDZM01000000	RINSwvkTBDRAAPEI-84	head and forelegs	0	0
Phasmatodea	Heteropterygidae	Heteropteryginae	Heteropterygini	Heteropteryx dilatata	PRJNA286390	GDUS00000000	GDUS01000000	INSofmTBVRAAPEI-118	head and thorax	46	12
Phasmatodea	Diapheromeridae	Diapheromerinae	Diapheromerini	Libethra strigiventris	PRJNA286397	GDXF00000000	GDXF01000000	RINSwvkTBGRBAPEI-94	head and 6 legs	0	3
Phasmatodea	Phasmatidae	Phasmatinae	Medaurini	Medauroidea extradentata	PRJNA286403	GDZR00000000	GDZR01000000	INSeqtTBQRAAPEI-84	head and thorax	26	10
Phasmatodea	Phasmatidae	Platycraninae	Platycanini	Megacrania phelaus	PRJNA286404	GDWN00000000	GDWN01000000	INSofmTBERAAPEI-43	head and thorax	12	10
Phasmatodea	Pseudophasmatidae	Xerosomatinae	Prexaspini	Metriophasma diocles	PRJNA286406	GDXM00000000	GDXM01000000	RINSinlTCZRAAPEI-62	head and thorax	25	10
Phasmatodea	Phasmatidae	Phasmatinae	Lonchodini	Neohirasea fruhstorferi	PRJNA286411	GDVJ00000000	GDVJ01000000	INSerlTBBRAAPEI-32	head and thorax	15	16
Phasmatodea	Diapheromeridae	Diapheromerinae	Oreophoetini	Oreophoetes peruana	PRJNA286419	GDWM00000000	GDWM01000000	INSofmTAXRAAPEI-118	head and thorax	15	10
Phasmatodea	Heteropterygidae	Dataminae	Datamini	Orestes mouhotii	PRJNA286420	GDZN00000000	GDZN01000000	RINSwvkTBIRAAPEI-118	head and thorax	1	5
Phasmatodea	Aschiphasmatidae	Aschiphasmatinae	Aschiphasmatini	Orthomeria sp.	PRJNA273045	GCPP00000000	GCPP01000000	INSqiqTDMRAAPEI-75	head and thorax	34	10
Phasmatodea	Diapheromeridae	Necrosciinae	Necrosciini	Orxines xiphias	PRJNA286422	GDWL00000000	GDWL01000000	INSofmTAJRAAPEI-56	head and thorax	0	0
Phasmatodea	Anisacanthidae	Anisacanthinae	Anisacanthini	Paranisacantha sp.	PRJNA286427	GDYI00000000	GDYI01000000	INSofmTBKRAAPEI-62	head and thorax	12	6
Phasmatodea	Pseudophasmatidae	Pseudophasmatinae	Anisomorphini	Peruphasma schultei	PRJNA219592	GAWJ00000000	GAWJ01000000	INSfrgTAORAAPEI-33	head and thorax	22	10
Phasmatodea	Phylliidae	Phylliinae	Phyllini	Phyllium philippinicum	PRJNA273048	GCPM00000000	GCPM01000000	INSobdTDTRAAPEI-18	prothorax only	4	3
Phasmatodea	Pseudophasmatidae	Pseudophasmatinae	Pseudophasmatini	Pseudophasma velutinum	PRJNA286445	GDXC00000000	GDXC01000000	INSqiqTCZRABPEI-94	head and thorax	38	11
Phasmatodea	Diapheromeridae	Diapheromerinae	Diapheromerini	Pseudosermyle phalangiphora	PRJNA286446	GEAD00000000	GEAD01000000	RINSymlTAERAAPEI-205	head and thorax	0	0
Phasmatodea	Phasmatidae	Phasmatinae	Clitumnini	Ramulus artemis	PRJNA286448	GDXR00000000	GDXR01000000	INSqiqTDFRAAPEI-16	head and thorax	30	13
Phasmatodea	Diapheromeridae	Necrosciinae	Necrosciini	Sipyloidea biplagiata	PRJNA273056	GDCC00000000	GDCC01000000	INSqiqTCMRABPEI-55	head and thorax	0	3
Phasmatodea	Phasmatidae	-	-	Spathomorpha lancettifer	PRJNA286455	GDYH00000000	GDYH01000000	INSofmTBRRAAPEI-90	1 leg	0	0
Phasmatodea	Diapheromeridae	Pachymorphinae	Hemipachymorphini	Spinotectarchus acornutus	PRJNA286457	GDVL00000000	GDVL01000000	INSerlTBERABPEI-35	3 legs	0	0
Phasmatodea	Timemidae	Timematinae	Timematini	Timema cristinae	PRJNA219610	GAVX00000000	GAVX01000000	INSnfrTBPRAAPEI-15	whole animal	0	6
Phasmatodea	Phasmatidae	Clitumninae	Tirachoidea	Tirachoidea westwoodi	PRJNA273047	GCPH00000000	GCPH01000000	INShkeTCRRAAPEI-62	head and thorax	2	1
Phasmatodea	Heteropterygidae	Obriminae	Obrimini	Trachyaretaon carmelae	PRJNA273060	GDBU00000000	GDBU01000000	INShkeTBQRAAPEI-11	head and thorax	1	0
Phasmatodea	Phasmatidae	Xeroderinae	Xeroderini	Xenophasmina simile	PRJNA286473	GDZP00000000	GDZP01000000	WHANIsrmTMBGRAAPEI-22	head and thorax	0	2
